# Supplementary material for: Comparative Study of Natamycin Encapsulation in Liposomes: Thin-Film vs. Proliposome Methods for Enhanced Stability, Controlled Release, and Efficacy Against Milk Spoilage and Pathogenic Microorganisms
Source: Foods. 2025 Aug 30;14(17):3064. doi: 10.3390/foods14173064 (PMC12428085; doi:10.3390/foods14173064)
Supplement: Supplementary file 1 [file foods-14-03064-s001.zip]

Archive with 1 entries (1 files):
- foods-3804933-supplementary.pdf
